# Supplementary material for: Comparison of the Antioxidant and Sensorial Properties of Kvass Produced from Mountain Rye Bread with the Addition of Selected Plant Raw Materials
Source: Foods. 2024 Jan 23;13(3):357. doi: 10.3390/foods13030357 (PMC10855404; doi:10.3390/foods13030357)
Supplement: Supplementary file 1 [file foods-13-00357-s001.zip]

Archive with 1 entries (1 files):
- foods-2796103-supplementary.pdf
